# Supplementary material for: Enriched Surface Oxygen Vacancies of Fe2(MoO4)3 Catalysts for a PDS-Activated photoFenton System
Source: Molecules. 2022 Dec 31;28(1):333. doi: 10.3390/molecules28010333 (PMC9821920; doi:10.3390/molecules28010333)
Supplement: Supplementary file 1 [file molecules-28-00333-s001.zip]

Archive with 1 entries (1 files):
- molecules-2131871-supplementary.pdf
